# Supplementary material for: Vaccine Hesitancy in Saudi Arabia: A Cross-Sectional Study
Source: Trop Med Infect Dis. 2022 Apr 12;7(4):60. doi: 10.3390/tropicalmed7040060 (PMC9025486; doi:10.3390/tropicalmed7040060)
Supplement: Supplementary file 1 [file tropicalmed-07-00060-s001.zip]

Archive with 1 entries (1 files):
- supplementary files.pdf
